# Supplementary material for: Spatial optimization of invasive species control informed by management practices
Source: Ecol Appl. 2021 Jan 21;31(3):e02261. doi: 10.1002/eap.2261 (PMC8047888; doi:10.1002/eap.2261)
Supplement: Supplementary file 5 — Data S1 [file EAP-31-e02261-s003.zip]

Archive with 6 entries (6 files):
- Data S1/adjacent_matrix.csv
- Data S1/Rcode_for_spatial_optimization.R
- Data S1/scaled_environmental_factors.csv
- Data S1/state-space_model.stan
- Data S1/the_number_of_catch.csv
- Data S1/trap_days.csv
