# Supplementary material for: Spatial optimization of invasive species control informed by management practices
Source: Ecol Appl. 2021 Jan 21;31(3):e02261. doi: 10.1002/eap.2261 (PMC8047888; doi:10.1002/eap.2261)
Supplement: Supplementary file 5 — Data S1 [file EAP-31-e02261-s003.zip › Data S1/Rcode_for_spatial_optimization.R]

############################################################################################################################
####################################
# R code for spatial optimization of invasive species control using state-space model from past capture records
# by Nishimoto M., T. Miyashita, H. Yokomizo, H. Matsuda, T. Imazu, H. Takahashi, M. Hasegawa, and K. Fukasawa
# Our study was performed in R v. 3.5 and rStan v. 2.17.3.

# Set directory to use
setwd("C:\\somewhere\\")

#Packages required:
#install.packages("rstan")
#install.packages("GenSA")
#install.packages("dplyr")

#read packages
library(rstan)
library(GenSA)
library(dplyr)

#stan compile option
rstan_options(auto_write = TRUE)
options(mc.cores=parallel::detectCores())


############################################################################################################################
###########estimation of population dynamics using state-space model###########
############################################################################################################################

#read dataset
sum_catch <- read.csv("the_number_of_catch.csv", row.names = 1)	#number of capture(unit*year)
trap_term <- read.csv("trap_days.csv", row.names = 1)           #trap days(unit*year)
env <- read.csv("scaled_environmental_factors.csv")             #environmental variables(unit*variable)

##Trap days data in this study consists of the missing value. In that case, both number of capture and trap days in the site are 0.
#To ensure stablility for calculation, a considerably small value close to 0, 0.00001 was substituted for the missing value of effort (the value of the effort was further scaled to 1/100). 
#The estimation of missing values is effectively done by establishing a state-space modelincorporating spatial autocorrelation.
trap_term_env <- as.data.frame(trap_term)
trap_term_env <- as.data.frame(trap_term_env/100) #effor data for process model
trap_term[trap_term==0] <- 0.00001                #If the data is NA, substitute 0.00001.

#Stan code of CAR prior was from the following website.
#Joseph, M. (2016). Exact sparse car models in stan. 
#[http://mc-stan.org/users/documentation/case-studies/mbjoseph-CARStan.html]. Accessed: 2020-07-28.]

W <- read.csv("adjacent_matrix.csv", row.names = 1) #read adjacent matrix data(unit*unit)
D <- diag(rowSums(W))                               #number of neighbors for each unit
Wsparse <- which(W == 1, arr.ind = TRUE)            #sparse representation
Wsparse <- Wsparse[Wsparse[, 1] < Wsparse[, 2], ]   #removes duplicates

sp_d <- list(n = nrow(sum_catch),             #number of units
             T= ncol(sum_catch),              #number of years
             Catch=sum_catch,                 #number of catch
             Effort=trap_term/100,            #capture effort for observation model
             Paddy=env$Paddy.field.area,      #paddy field area
             Agri=env$Crop.field.area,        #crop field area
             Slope=env$Slope,                 #slope
             Flow=env$Flow.accumulation,      #flow accumulation
             Road=env$Road.extension.density, #road extension density
             Enveffort=trap_term_env,         #capture effort for process model
             W=W,                             #adjacency matrix
             W_n = nrow(Wsparse)              #number of neighboring pairs
             )
#MCMC settings
nc = 4     #number of chain
ni = 10000 #itelation
nb = 5000  #warm up
nt = 4     #thinning

#perform the MCMC Calculation
sp_fit <- stan("state-space_model.stan", data = sp_d, seed=123,
               chains = nc, iter = ni, warmup = nb, thin = nt,
               verbose = FALSE)
sp_fit #the result of MCMC

############################################################################################################################
###########simulated annealing###########
############################################################################################################################
#Effort allocation are searched using a simulated annealing method

trap_term <- read.csv("trap_days.csv", row.names = 1) #read effort data
trap_term <- trap_term/100                            #scaling 
efv <- 1                                              #effort scenario; multiplied by 1-8
effortS <- sum(trap_term[,9]*efv, na.rm=TRUE)         #total effort amount in 2016

#parameter settings for objective function
sitenumber <- nrow(sum_catch)
density_dependence <- rstan::extract(sp_fit)$lambda1 #density dependence parameter
b6 <- rstan::extract(sp_fit)$beta6                   #removal effect
K2 <- rstan::extract(sp_fit)$K                       #equilibrium density in no effort

#objective function passed to GenSA 
Rastrigin <- function(x,K=K2,lambda1=density_dependence,beta6=b6,sumeffortS=effortS)
{a <- c(0,x)
mean(apply(exp(K + sumeffortS*(beta6/(1-lambda1))%*%t(exp(a)/(1+sum(exp(a))))),1,sum))
}

#Parameter settings for GenSA
dimension <- sitenumber-1     #the number of dimensions for variables
lower <- rep(-Inf, dimension) #a vector of lower bounds for components
upper <- rep(Inf, dimension)  #a vector of upper bounds for components
par <- rep(0, dimension)      #a vector of initial values for the components to be optimized

#GenSA: Generalized Simulated Annealing is a useful package for finding
#global minimum of a very complex non-linear objective function with a very large number of optima.
#[https://cran.r-project.org/web/packages/GenSA/index.html, Accessed: 2020-07-28.]
#It takes about 7-8 hours on a laptop (VAIO 64bit OS Windows 10, Processor: Intel core i5 1.60GHz,RAM:4.0GB) to obtain the solution.
out <- GenSA(par=par,lower = lower, upper = upper, fn = Rastrigin, control=list(trace.mat=TRUE,verbose=TRUE)) #functions to perform GenSA
resultSA <- out[c("value","par","counts")]

#The parameters of the optimal solution are returned to the effort value for biological control.
v <- data.frame(out$par)
pn = 1/(1+sum(exp(v)))
pi = exp(v)/(1+sum(exp(v)))             #pn + sum(pi) = 1
alo <- effortS*(exp(v)/(1+sum(exp(v))))
alpn = effortS*pn
eff <- rbind(alpn,alo)                  #a vector of effort allocation for all units
row.names(eff) <- c(1:sitenumber)
SA_eff <- round(eff*100)
SA_eff                                  #simulated annealing effort allocaiton


############################################################################################################################
###########greedy strategy###########
############################################################################################################################
#Greedy strategy method that iteratively allocates unit effort to the highest equilibrium density.
#(1)allocate unit effort to where the equilibrium density is highest
#(2)update the equilibrium density
#this is repeated until a finite total effort amount is exhausted

efv <- 1                                              #effort scenario; multiplied by 1-8
trap_term <- read.csv("trap_days.csv", row.names = 1) #read effort data
total_Evalue <- sum(trap_term[,9]*efv, na.rm=TRUE)    #total effort
sitenumber <- 75                                      #site number

#parameter settings
lambda1 <- rstan::extract(sp_fit)$lambda1  #density depencence
b6 <- rstan::extract(sp_fit)$beta6         #removal effect
K2 <- rstan::extract(sp_fit)$K             #carrying capacity with no capture effort
location_record <- c(rep(NA,total_Evalue)) #a vector of records where the amount of effort is allocated
each_Evalue <- 0.01;                       #scaling for calculation

#allocating unit effort and updating density
for(i in 1: total_Evalue){
    mean_K2 <- log(apply(exp(K2),2,mean))
    #(1)allocate the smallest unit of effort (1 trap-day) to where the equilibrium density is highest
    location_record[i] <- which(mean_K2==max(mean_K2), arr.ind=TRUE)  #where the amount of effort is allocated
    #(2)update the equilibrium density
    K2[,which(mean_K2==max(mean_K2), arr.ind=TRUE)] <- (K2[,which(mean_K2==max(mean_K2), arr.ind=TRUE)] + each_Evalue*(b6/(1-lambda1)))
    Sum_K <- mean(apply(exp(K2),1,sum)) 
    cat("Sum_K =", Sum_K, "\n")
  }
#check the output
location_record <- data.frame(location_record)
greedy_res <- location_record %>% count(location_record)  #tally up where the amount of effort is allocated
site_id <- data.frame(c(1:sitenumber)); colnames(site_id) <- "site"
colnames(greedy_res) <- c("site", "effort")
greedy_allocation_record <- site_id %>% left_join(greedy_res, by = "site")
greedy_allocation_record[is.na(greedy_allocation_record)] <- 0
greedy_allocation_record  #greedy effort allocation_record
