# Supplementary material for: Spatial optimization of invasive species control informed by management practices
Source: Ecol Appl. 2021 Jan 21;31(3):e02261. doi: 10.1002/eap.2261 (PMC8047888; doi:10.1002/eap.2261)
Supplement: Supplementary file 5 — Data S1 [file EAP-31-e02261-s003.zip › Data S1/scaled_environmental_factors.csv]

Site	Paddy field area	Crop field area	Slope	Flow accumulation	Road extension density
1	0.047824067	1.113962044	1.214575041	-0.934287508	-0.142653531
2	0.192419191	1.113962044	0.984294712	-0.992564479	0.259571933
3	0.337003791	1.113979889	0.848391566	-0.954557759	0.259571933
4	0.337018892	1.113951186	0.68102936	-1.030571199	0.259571933
5	0.047872036	0.2155436	0.761564557	-0.972294228	0.194416032
6	0.192462364	1.11400475	0.761564557	-0.805064659	0.194416032
7	0.337053082	2.012419957	0.902501152	-0.802530878	0.194416032
8	0.047912247	1.114004352	0.984294712	-0.893747006	0.129260132
9	0.192508243	2.012436233	0.871042091	-0.954557759	-0.55344856
10	-0.096640633	2.012398332	0.859716829	-1.114185984	-0.55344856
11	-0.241202888	2.012406972	1.184374342	-0.941888852	-0.245624338
12	-0.24117144	1.114056764	1.052246284	-0.929219945	-0.245624338
13	0.048017382	2.012507312	1.074896808	-0.984963135	-0.245624338
14	0.048053759	2.012542095	1.222125216	-0.916551039	-0.342746076
15	0.337278283	2.012560356	0.950318925	-0.739186344	-0.342746076
16	0.626511779	2.012560356	1.204508142	-0.739186344	-0.342746076
17	0.481958514	2.01265224	0.852166654	-0.589693244	-0.342746076
18	0.337386925	-0.682817233	-0.043787414	-0.587159463	0.624254539
19	0.482030571	-0.682817233	-0.068954663	-0.460470395	-0.531956634
20	-0.095884343	0.215826474	1.909191116	-1.06857792	-0.595752286
21	0.048699872	-0.682817233	1.754412534	-0.944422633	-0.595752286
22	-0.095976269	1.114458289	1.414654671	-0.835470035	-0.408083343
23	0.048603558	1.114458289	1.838722819	-0.830402473	-0.408083343
24	-0.096035742	0.215815916	1.097547333	-0.906415913	-0.060766575
25	0.048557145	0.215806129	1.188149429	-0.97482801	-0.060766575
26	0.337762435	0.215806129	0.580360364	-0.873476756	-0.032745457
27	0.916171108	-0.682817233	0.791765256	-0.465537958	-0.032745457
28	1.349955322	-0.682817233	0.580360364	-0.389524517	-0.282351046
29	1.205264856	-0.682817233	0.233052326	-0.468071739	-0.282351046
30	1.205177144	-0.682817233	0.595460713	-0.333781328	-0.282351046
31	0.771307946	-0.682817233	0.38405582	-0.602362151	-0.282351046
32	0.482030571	-0.682817233	-0.068954663	-0.445267707	-0.531956634
33	0.337386925	-0.682817233	-0.043787414	-0.845605161	0.624254539
34	0.771113497	-0.682817233	-0.182207284	-0.437666363	0.624254539
35	0.337306831	-0.682817233	0.157550579	0.178042506	1.047291804
36	0.626446688	-0.682817233	0.105777952	-0.285639482	1.047291804
37	0.048063461	-0.682817233	-0.068954663	-0.085470755	1.047291804
38	-0.530305693	-0.682817233	0.414256519	-0.275504356	1.928188693
39	-1.686989956	-0.682817233	0.40217624	-0.077869411	1.928188693
40	-2.265323207	-0.682817233	-0.363411478	-0.272970575	1.928188693
41	-2.699064511	-0.682817233	-0.774356703	-0.255234106	1.928188693
42	-2.699064511	-0.682817233	-1.191413973	0.152704692	2.36673279
43	-2.699064511	-0.682817233	-1.450636639	-0.237497636	2.36673279
44	-2.120760773	-0.682817233	-0.816421962	-0.485808209	2.36673279
45	-1.831613416	-0.682817233	-0.929674583	-0.726517437	2.805276886
46	0.481428516	-0.682817233	-1.167505087	-0.480740646	-0.759526198
47	0.626060876	-0.682817233	-1.639391007	-0.617564839	-1.227859736
48	0.916259216	-0.682817233	0.284393514	0.469427361	-0.192438624
49	0.916259216	-0.682817233	0.284393514	0.479562486	-0.192438624
50	0.916169157	-0.682817233	0.284393514	1.125676731	-1.155222469
51	0.626816264	0.21572664	0.655862111	1.125676731	-1.198478369
52	0.626816264	0.21572664	0.655862111	0.48716383	-1.198478369
53	0.771325573	0.21572664	-0.235058507	0.484630049	-1.198478369
54	0.626661287	0.21572664	-0.768604188	0.750677091	-1.24173427
55	1.06038872	-0.682817233	-1.29208297	0.502366519	-1.24173427
56	1.20490517	-0.682817233	-1.699792405	0.29966401	-1.094827438
57	1.060147273	-0.682817233	-1.34870928	0.509967863	-1.094827438
58	0.915494294	-0.682817233	-1.458186813	0.776014905	-0.947920607
59	0.915426198	-0.682817233	-1.547416152	0.497298956	-0.947920607
60	0.915342093	-0.682817233	-1.57294947	0.22365057	-1.227859736
61	0.770690484	-0.682817233	-1.654491357	0.91790666	-1.227859736
62	-2.120760773	-0.682817233	-0.816421962	-0.485808209	2.36673279
63	-0.066397205	-0.682817233	-1.111176809	0.878433014	0.084769269
64	0.481428516	-0.682817233	-1.167505087	1.371960279	-0.759526198
65	0.358631938	-0.682817233	-1.404334313	0.552796941	-1.011318423
66	0.004333863	-0.682817233	-1.32826089	1.549863402	-0.795979156
67	-1.253475133	-0.682817233	0.021647433	1.373987304	-0.424360983
68	-1.542651289	-0.682817233	-0.725819865	2.800506205	-0.089195767
69	-1.542651289	-0.682817233	-0.725819865	1.399325117	-0.089195767
70	-0.675383444	-0.682817233	-1.110878776	1.759122069	-0.055325581
71	0.191870917	-0.682817233	-1.597865046	1.974493484	-0.140749183
72	0.047217748	-0.682817233	-0.601241982	2.362162031	0.242024728
73	0.047217748	-0.682817233	-0.601241982	2.841046707	0.242024728
74	-1.398333771	2.011383693	0.168875841	1.781926101	0.371792429
75	-1.109299024	-0.682817233	-0.635217768	1.424662931	-0.172760363
