# Supplementary material for: Spatial optimization of invasive species control informed by management practices
Source: Ecol Appl. 2021 Jan 21;31(3):e02261. doi: 10.1002/eap.2261 (PMC8047888; doi:10.1002/eap.2261)
Supplement: Supplementary file 5 — Data S1 [file EAP-31-e02261-s003.zip › Data S1/state-space_model.stan]

functions {
  real sparse_car_lpdf(vector phi, real tau, real alpha, 
                       int[,] W_sparse, vector D_sparse, vector lambda, int n, int W_n) {
    // stan code for CAR prior was from Joseph, M. (2016). Exact sparse car models in stan.
    // [http://mc-stan.org/users/documentation/case-studies/mbjoseph-CARStan.html]. Accessed: 2020-07-28.]
    row_vector[n] phit_D; // phi' * D
    row_vector[n] phit_W; // phi' * W
    vector[n] ldet_terms;
    phit_D = (phi .* D_sparse)';
    phit_W = rep_row_vector(0, n);
    
    for (i in 1:W_n) {
    phit_W[W_sparse[i, 1]] = phit_W[W_sparse[i, 1]] + phi[W_sparse[i, 2]];
    phit_W[W_sparse[i, 2]] = phit_W[W_sparse[i, 2]] + phi[W_sparse[i, 1]];
    }
    for (i in 1:n) ldet_terms[i] = log1m(alpha * lambda[i]);
    return 0.5 * (n * log(tau)
    + sum(ldet_terms)
    - tau * (phit_D * phi - alpha * (phit_W * phi)));
  }
}
  
  data {
  int T;            // the length of years of analysis data
  int<lower = 1> n; // site number
  int Catch[n,T];   // Captured number s
  real Effort[n,T]; // Effort in observation model
  real Paddy[n];    // paddy filed
  real Slope[n];    // slope
  real Flow[n];     // flow accumulation
  real Road[n];     // road extension density
  real Agri[n];     // agriculrural land
  real Enveffort[n,T]; // Effort in process model
  matrix<lower = 0, upper = 1>[n, n] W; // adjacency matrix
  int W_n;          // number of adjacent region pairs
  }
  
  transformed data {
  int W_sparse[W_n, 2];   // adjacency pairs
  vector[n] D_sparse;     // diagonal of D (number of neigbors for each site)
  vector[n] lambda;       // eigenvalues of invsqrtD * W * invsqrtD
  {// generate sparse representation for W
  int counter;
  counter = 1;
  // loop over upper triangular part of W to identify neighbor pairs
  for (i in 1:(n - 1)) {
  for (j in (i + 1):n) {
  if (W[i, j] == 1) {
  W_sparse[counter, 1] = i;
  W_sparse[counter, 2] = j;
  counter = counter + 1;
  }
  }
  }
  }
  for (i in 1:n) D_sparse[i] = sum(W[i]);
  {
  vector[n] invsqrtD;  
  for (i in 1:n) {
  invsqrtD[i] = 1 / sqrt(D_sparse[i]);
  }
  lambda = eigenvalues_sym(quad_form(W, diag_matrix(invsqrtD)));
  }
  }
  
  parameters {
  real<lower=0> omega;
  real alpha1;
  real lambda1;
  real beta1;
  real beta2;
  real beta3;
  real beta4;
  real beta5;
  real beta6;
  vector[n] phi;
  real<lower = 0> tau;
  real<lower = 0, upper = 1> alpha;
  real<lower=0> sigma;
  real<lower=0> musd;
  real<lower=0> mu[n,T];
  real t[T];  
  }
  
  model {
  // process model
  for(i in 1:n){
  mu[i,1] ~ normal(0,musd);
  for(j in 2:T){
  mu[i,j] ~ normal(alpha1 + lambda1*mu[i,j-1] + beta1*Paddy[i]  + beta2*Agri[i] + beta3*Slope[i] + beta4*Flow[i] +
  beta5*Road[i] + beta6*Enveffort[i,j-1] + phi[i] + t[j-1], omega); 
  }
  }
  for(j in 1:T){
  t[j] ~ normal(0,sigma);
  for(i in 1:n){
  // observation model
  Catch[i,j] ~ poisson((Effort[i,j])*exp(mu[i,j]));
  }
  }
  sigma ~ normal(0, 10);
  musd ~ normal(0, 10);
  phi ~ sparse_car(tau, alpha, W_sparse, D_sparse, lambda, n, W_n);
  tau ~ gamma(2, 2);
  }
  
  generated quantities{
  real K[n];  // equilibrium density at each site
  real IE[n]; // total environmental factors effect
  real V1;    // the variances of IE[n] (environmental factors)
  real V2;    // ��[n] (spatial random effect)
  real index; // relative contribution of fixed effect
  for(i in 1:n){
  K[i] = (alpha1 + beta1*Paddy[i] + beta2*Agri[i] + beta3*Slope[i] + beta4*Flow[i] +
  beta5*Road[i] + phi[i])/(1-lambda1);
  IE[i] = beta1*Paddy[i] + beta2*Agri[i] + beta3*Slope[i] + beta4*Flow[i] + beta5*Road[i];
  }
  V1 = (sd(IE[]))^2;
  V2 = (sd(phi[]))^2;
  index = V1/(V1 + V2); // Calculating relative contribution of fixed effect
  }
