# Supplementary material for: Spatial optimization of invasive species control informed by management practices
Source: Ecol Appl. 2021 Jan 21;31(3):e02261. doi: 10.1002/eap.2261 (PMC8047888; doi:10.1002/eap.2261)
Supplement: Supplementary file 5 — Data S1 [file EAP-31-e02261-s003.zip › Data S1/the_number_of_catch.csv]

Site	2008	2009	2010	2011	2012	2013	2014	2015	2016
1	0	0	0	0	0	4	3	6	5
2	0	0	0	0	0	5	1	2	2
3	0	0	0	0	0	2	1	0	2
4	0	0	1	0	0	4	1	2	1
5	0	3	2	1	2	1	0	1	1
6	0	1	1	2	4	3	0	3	3
7	0	3	0	2	1	3	2	1	11
8	0	4	3	0	4	0	2	4	3
9	1	1	3	2	3	2	3	7	1
10	4	5	0	4	3	1	1	2	3
11	4	1	2	2	4	6	4	7	7
12	4	0	1	2	4	4	0	1	3
13	0	1	1	7	2	2	4	1	7
14	4	3	6	6	1	13	7	4	8
15	3	2	6	4	2	13	4	6	10
16	4	3	0	5	2	6	0	3	3
17	5	4	3	0	3	6	9	3	7
18	7	7	1	1	4	8	3	0	4
19	5	6	5	14	2	9	7	6	0
20	0	4	1	0	1	8	4	1	10
21	0	3	4	4	3	13	0	9	8
22	0	0	3	0	0	0	1	1	0
23	0	3	3	0	4	9	2	5	6
24	0	2	1	4	2	18	5	5	4
25	9	2	5	0	5	2	4	5	2
26	6	7	8	1	1	2	3	5	4
27	4	4	3	2	7	5	10	6	7
28	5	7	7	5	9	17	3	6	9
29	7	4	3	3	5	8	4	2	2
30	1	8	3	2	2	3	1	3	0
31	6	3	5	3	3	2	11	2	2
32	8	11	2	3	5	6	4	6	5
33	4	1	3	3	12	4	5	5	6
34	2	3	2	2	1	0	1	2	3
35	0	4	7	1	5	7	7	2	13
36	0	5	2	1	2	4	0	9	8
37	3	3	3	1	2	0	1	5	0
38	1	3	5	3	4	2	3	5	1
39	2	2	0	3	5	3	1	5	3
40	0	0	0	0	0	3	0	0	0
41	0	0	0	0	0	0	0	0	0
42	0	0	0	0	0	3	0	1	3
43	0	0	0	0	0	6	2	3	1
44	0	0	0	0	0	3	0	0	0
45	0	0	0	0	0	1	0	0	0
46	0	0	0	0	0	2	0	0	0
47	0	0	0	0	0	0	0	0	0
48	0	0	0	0	0	0	0	2	4
49	0	0	1	0	2	4	2	9	6
50	0	0	5	0	0	4	0	2	4
51	0	0	6	2	1	1	3	0	0
52	0	0	3	1	3	2	4	10	1
53	0	0	4	1	1	0	6	1	3
54	0	0	1	1	2	1	4	1	6
55	0	0	3	2	0	0	3	0	2
56	0	0	3	3	0	0	2	2	4
57	0	0	0	0	1	3	5	2	1
58	0	0	1	2	0	2	5	0	0
59	0	0	2	1	0	2	2	4	6
60	0	0	4	2	0	1	3	2	0
61	0	4	1	2	0	0	3	1	3
62	0	0	0	1	0	0	0	0	0
63	2	2	7	3	1	2	14	3	8
64	3	3	11	1	2	1	18	6	6
65	5	4	3	4	1	6	20	12	2
66	1	15	7	7	6	3	32	9	9
67	2	3	3	2	4	8	7	4	5
68	7	2	2	7	1	2	8	1	6
69	6	6	2	9	2	0	15	13	2
70	5	3	0	14	2	2	7	6	8
71	4	5	0	2	2	8	5	8	5
72	6	4	0	3	1	6	9	5	9
73	13	4	0	8	3	9	13	10	6
74	1	7	0	14	9	2	12	4	4
75	2	1	0	5	1	1	5	3	4
