# Supplementary material for: Spatial optimization of invasive species control informed by management practices
Source: Ecol Appl. 2021 Jan 21;31(3):e02261. doi: 10.1002/eap.2261 (PMC8047888; doi:10.1002/eap.2261)
Supplement: Supplementary file 5 — Data S1 [file EAP-31-e02261-s003.zip › Data S1/trap_days.csv]

Site	2008	2009	2010	2011	2012	2013	2014	2015	2016
1	0	0	0	0	0	118	72	90	101
2	0	0	0	0	0	148	90	72	90
3	0	0	0	0	0	60	36	36	45
4	0	12	17	18	18	150	90	90	105
5	0	57	68	72	72	148	90	90	89
6	0	57	68	72	72	120	68	90	89
7	0	69	85	83	90	120	72	54	89
8	15	60	68	63	72	120	72	72	88
9	61	60	68	72	72	120	72	72	88
10	60	57	68	72	72	60	36	36	44
11	49	60	68	72	72	90	54	54	89
12	79	60	68	72	66	88	54	54	60
13	60	45	51	54	48	88	72	54	108
14	66	75	85	90	84	88	78	54	67
15	76	60	68	72	72	120	102	72	88
16	76	57	68	72	72	90	52	52	66
17	76	75	85	90	90	90	72	54	66
18	72	60	68	72	72	90	76	54	88
19	57	90	102	108	108	180	144	108	60
20	0	21	21	17	18	52	17	17	69
21	0	84	84	68	72	208	68	68	69
22	0	21	21	17	18	52	17	17	0
23	0	42	42	34	36	208	66	68	69
24	0	84	84	68	72	254	91	85	65
25	38	63	62	51	54	110	67	49	69
26	80	63	63	51	54	116	84	68	69
27	92	84	84	68	72	116	96	68	92
28	92	63	63	51	54	145	115	81	92
29	77	84	84	68	72	70	98	66	69
30	47	62	63	51	48	12	86	68	69
31	92	63	63	51	54	12	69	51	46
32	80	61	59	51	48	30	69	51	46
33	83	59	63	51	48	30	113	85	92
34	69	84	84	68	72	29	69	51	46
35	80	82	84	68	72	110	81	51	161
36	76	102	105	85	90	29	57	51	179
37	80	84	79	68	72	12	34	34	69
38	80	84	84	68	72	47	22	28	90
39	38	42	42	34	36	70	22	40	45
40	0	0	0	0	0	30	0	0	0
41	0	0	0	0	0	6	0	0	0
42	0	0	0	0	0	46	34	28	44
43	0	0	0	0	0	115	57	33	44
44	0	0	0	0	0	46	12	0	0
45	0	0	0	0	0	46	0	0	0
46	0	0	0	0	0	23	0	0	0
47	0	0	0	0	0	0	0	0	0
48	0	0	42	0	0	27	0	68	75
49	0	0	41	54	54	45	24	88	100
50	0	0	108	54	66	39	0	70	50
51	0	0	108	54	66	33	24	72	50
52	24	30	108	72	78	39	78	120	77
53	0	0	81	54	60	39	72	48	39
54	0	0	81	72	66	39	48	48	50
55	0	0	108	54	54	45	72	48	25
56	0	0	108	72	60	30	46	72	50
57	0	0	81	72	66	36	84	72	25
58	0	0	54	54	72	48	90	48	50
59	0	0	108	72	48	39	60	72	48
60	0	24	81	72	60	30	88	96	27
61	0	111	108	54	54	30	90	72	54
62	0	0	0	18	0	0	0	0	0
63	18	180	81	54	42	24	132	96	81
64	72	240	108	54	66	60	156	144	158
65	60	180	81	54	60	78	210	118	108
66	54	285	135	198	126	129	288	240	297
67	108	180	54	54	54	75	78	72	81
68	72	120	81	72	60	54	162	96	132
69	66	120	54	72	66	57	162	118	54
70	66	120	0	72	78	60	108	72	81
71	84	150	0	72	72	42	108	72	108
72	54	90	0	72	72	63	108	72	81
73	84	150	0	72	54	57	108	72	108
74	72	120	0	72	78	30	108	96	108
75	66	90	0	54	48	72	162	94	104
